# Supplementary material for: Why are social interactions found quickly in visual search tasks?
Source: Cognition. 2020 Jul;200:104270. doi: 10.1016/j.cognition.2020.104270 (PMC7315127; doi:10.1016/j.cognition.2020.104270)
Supplement: Supplementary file 1 — Supplementary material [file mmc1.xlsx]

## Sheet: Exp 1
Participant	Age	Gender	Stimulus	RT_Facing	RT_Nonfacing	invlog_Facing	invlog_Nonfacing
1	42	female	Bodies	1.56104	2.77133	-0.193413	-0.442688
2	38	female	Bodies	1.34605	1.31545	-0.12906	-0.119075
3	31	female	Bodies	3.43246	2.93131	-0.535606	-0.467061
4	26	female	Bodies	1.5642	1.66848	-0.194292	-0.222321
5	32	female	Bodies	1.59553	2.05838	-0.202905	-0.313526
6	NA	female	Bodies	1.85224	2.61892	-0.267697	-0.418123
7	NA	female	Bodies	2.05218	2.6699	-0.312215	-0.426495
8	24	female	Bodies	1.28379	1.46186	-0.108494	-0.164907
9	NA	female	Bodies	2.57654	2.26625	-0.411037	-0.355309
10	26	female	Bodies	1.00691	1.41646	-0.00299133	-0.151205
11	57	female	Bodies	1.20602	1.72076	-0.081355	-0.23572
12	42	female	Bodies	1.21751	2.08845	-0.0854732	-0.319825
13	24	male	Bodies	2.26831	2.14532	-0.355702	-0.331491
14	45	male	Bodies	1.62886	2.27516	-0.211884	-0.357012
15	23	male	Bodies	1.20674	1.70069	-0.0816122	-0.230625
16	23	female	Bodies	1.2508	1.60087	-0.0971878	-0.204356
17	20	male	Bodies	1.25329	1.66408	-0.0980504	-0.221174
18	20	male	Bodies	1.38816	1.96821	-0.142439	-0.294072
19	19	male	Bodies	1.54065	1.71399	-0.187704	-0.234009
20	31	female	Bodies	1.51728	1.91778	-0.181065	-0.282798
21	19	male	Bodies	1.69916	1.56702	-0.230234	-0.195075
22	19	female	Bodies	1.55529	1.39908	-0.191812	-0.145842
23	28	female	Bodies	1.50493	1.68555	-0.177517	-0.226742
24	23	female	Bodies	2.93649	1.81216	-0.467829	-0.258197
25	20	male	Bodies	1.14016	1.53683	-0.056964	-0.186626
26	23	female	Bodies	1.8467	1.53232	-0.266396	-0.185348
27	NA	male	Bodies	1.49245	1.6098	-0.173899	-0.206771
28	36	female	Bodies	1.74486	1.78811	-0.24176	-0.252394
29	24	female	Bodies	1.1663	1.37869	-0.0668096	-0.139466
30	18	female	Bodies	2.67246	2.56334	-0.426911	-0.408805
31	21	male	Bodies	1.83991	1.48987	-0.264797	-0.173148
32	21	female	Bodies	1.29109	1.35976	-0.110956	-0.133461
33	31	female	Bodies	1.22036	1.28337	-0.0864867	-0.108352
34	28	female	Bodies	1.42072	1.85131	-0.152507	-0.26748
35	23	male	Bodies	1.52542	1.47922	-0.183391	-0.170034
36	45	male	Bodies	1.30429	1.75109	-0.115374	-0.243307
37	23	female	Bodies	1.70909	1.4621	-0.232765	-0.164977
38	18	female	Bodies	1.56328	1.8554	-0.194038	-0.268437
39	30	male	Bodies	1.20572	1.77052	-0.0812464	-0.248102
40	24	female	Bodies	1.92516	2.02045	-0.284467	-0.305447
41	35	male	Bodies	2.02491	1.82348	-0.306405	-0.260902
42	21	male	Bodies	0.988973	1.52602	0.00481545	-0.183559
43	42	male	Bodies	1.37963	1.2671	-0.139761	-0.102812
44	20	male	Bodies	1.70574	1.95905	-0.231913	-0.292045
45	21	male	Bodies	1.61547	1.79261	-0.208298	-0.253485
46	37	female	Bodies	1.72718	2.19153	-0.237337	-0.340748
47	19	female	Bodies	1.59849	1.59327	-0.203709	-0.20229
48	19	female	Bodies	2.50883	2.39227	-0.399471	-0.37881
49	53	female	Bodies	2.49647	3.09743	-0.397326	-0.491002
50	22	male	Bodies	1.91013	1.72021	-0.281064	-0.235583

## Sheet: Exp 2
Participant	Age	Gender	Stimulus	RT_Facing	RT_Nonfacing	invlog_Facing	invlog_Nonfacing
1	28	female	Faces	1.16694	1.95382	-0.0670473	-0.290884
2	37	male	Faces	1.34345	1.89438	-0.12822	-0.277467
3	51	female	Faces	2.41834	2.36929	-0.383518	-0.374619
4	20	male	Faces	1.09282	1.59871	-0.0385506	-0.20377
5	24	female	Faces	1.39043	2.39613	-0.143149	-0.379511
6	22	female	Faces	1.47245	1.80465	-0.168041	-0.256393
7	45	female	Faces	1.121	1.57335	-0.0496054	-0.196825
8	50	female	Faces	2.12437	2.65453	-0.32723	-0.423988
9	26	female	Faces	1.81876	1.79666	-0.259775	-0.254465
10	20	male	Faces	1.602	1.52918	-0.204662	-0.184459
11	30	male	Faces	1.40202	1.6687	-0.146756	-0.222379
12	24	male	Faces	1.19808	1.47048	-0.0784866	-0.16746
13	33	female	Faces	1.25951	2.30219	-0.100201	-0.36214
14	20	male	Faces	1.32223	1.47902	-0.121306	-0.169974
15	26	male	Faces	1.38871	1.54589	-0.142612	-0.189178
16	36	male	Faces	1.30122	1.75832	-0.114351	-0.245098
17	38	female	Faces	1.20006	1.85355	-0.0792031	-0.268005
18	39	male	Faces	1.62953	1.65508	-0.212061	-0.218819
19	29	female	Faces	1.73452	1.80216	-0.23918	-0.255793
20	49	male	Faces	1.35157	1.36973	-0.130837	-0.136635
21	28	male	Faces	1.54047	2.15884	-0.187653	-0.334221
22	22	male	Faces	1.64247	1.50429	-0.215496	-0.177331
23	27	female	Faces	1.08608	1.78092	-0.0358603	-0.250645
24	40	female	Faces	1.48377	1.98082	-0.171368	-0.296844
25	45	male	Faces	2.00315	2.25893	-0.301713	-0.353902
26	19	male	Faces	1.0312	1.72199	-0.0133437	-0.236031
27	28	female	Faces	1.39903	1.25432	-0.145828	-0.0984099
28	19	male	Faces	1.9958	1.61067	-0.300117	-0.207006
29	19	male	Faces	1.55703	1.53305	-0.192297	-0.185557
30	32	female	Faces	1.35578	1.18252	-0.132189	-0.072809
31	20	male	Faces	1.13681	1.64098	-0.0556893	-0.215103
32	25	female	Faces	1.19752	1.19149	-0.0782825	-0.0760888
33	25	female	Faces	1.37538	1.36841	-0.138423	-0.136215
34	22	male	Faces	1.5259	1.51692	-0.183525	-0.180962
35	19	male	Faces	1.06962	1.27802	-0.0292294	-0.106537
36	35	male	Faces	1.01396	1.53236	-0.00602289	-0.185361
37	52	male	Faces	1.685	2.31729	-0.226601	-0.36498
38	27	female	Faces	1.58545	2.38285	-0.200152	-0.377097
39	23	male	Faces	1.23635	1.78549	-0.0921411	-0.251757
40	31	female	Faces	1.71607	2.37233	-0.234535	-0.375176
41	24	male	Faces	2.17219	2.86458	-0.336897	-0.457061
42	26	male	Faces	1.33167	1.95486	-0.124398	-0.291115
43	20	male	Faces	1.65043	2.00236	-0.217597	-0.301542
44	37	female	Faces	1.60254	1.57246	-0.204808	-0.196579
45	22	male	Faces	1.09702	1.69355	-0.0402141	-0.228797
46	27	male	Faces	1.41771	1.33399	-0.151587	-0.125152
47	19	transmasculine	Faces	1.48023	1.966	-0.17033	-0.293584
48	45	female	Faces	1.84905	1.76806	-0.266949	-0.247498
49	20	male	Faces	1.32998	1.57939	-0.123845	-0.19849
50	NA	male	Faces	1.47169	1.37889	-0.167817	-0.139529

## Sheet: Exp 3
Participant	Age	Gender	Stimulus	RT_Facing	RT_Nonfacing	invlog_Facing	invlog_Nonfacing
1	28	male	Arrows	1.96672	3.23335	-0.293743	-0.509652
2	19	female	Arrows	1.65765	1.89379	-0.219492	-0.277333
3	27	female	Arrows	1.52808	1.89471	-0.184147	-0.277542
4	50	female	Arrows	1.57296	1.62292	-0.196716	-0.210297
5	22	female	Arrows	1.09478	1.47293	-0.0393255	-0.168183
6	32	female	Arrows	1.51028	1.60018	-0.179059	-0.204168
7	21	male	Arrows	1.17848	1.39684	-0.0713224	-0.145148
8	22	male	Arrows	1.484	2.2484	-0.171433	-0.351873
9	21	male	Arrows	2.61193	1.97296	-0.416961	-0.295117
10	30	female	Arrows	1.14199	1.62331	-0.0576618	-0.2104
11	36	female	Arrows	1.35217	1.33982	-0.131033	-0.127046
12	46	female	Arrows	2.49169	2.20802	-0.396494	-0.344003
13	40	female	Arrows	1.46556	1.63381	-0.166003	-0.213202
14	35	male	Arrows	1.51043	2.29627	-0.1791	-0.361024
15	25	male	Arrows	1.87257	1.51987	-0.272437	-0.181806
16	50	male	Arrows	1.84045	1.60384	-0.264924	-0.205162
17	24	female	Arrows	1.66827	1.58828	-0.222266	-0.200926
18	23	male	Arrows	1.69753	1.32205	-0.229818	-0.121249
19	27	female	Arrows	1.66016	1.4283	-0.220149	-0.154818
20	34	male	Arrows	1.99631	2.03522	-0.300228	-0.308612
21	31	female	Arrows	1.55376	1.48081	-0.191383	-0.1705
22	47	male	Arrows	1.34544	1.77281	-0.128866	-0.248663
23	22	male	Arrows	1.7642	1.7722	-0.246548	-0.248514
24	30	male	Arrows	1.21021	1.36034	-0.082861	-0.133648
25	23	female	Arrows	1.59746	2.12942	-0.20343	-0.328262
26	22	female	Arrows	1.43595	2.33039	-0.15714	-0.367429
27	25	female	Arrows	1.56178	1.65083	-0.19362	-0.217701
28	24	male	Arrows	1.95471	1.59002	-0.291081	-0.201403
29	53	female	Arrows	2.17029	2.83296	-0.336518	-0.45224
30	39	female	Arrows	1.78246	1.96329	-0.251019	-0.292984
31	35	male	Arrows	2.12142	2.49982	-0.326627	-0.397908
32	32	male	Arrows	1.80032	1.5024	-0.25535	-0.176785
33	34	male	Arrows	1.31846	1.86674	-0.120066	-0.271085
34	35	female	Arrows	2.02963	2.34931	-0.307417	-0.37094
35	34	nonbinary	Arrows	1.45098	1.51958	-0.161663	-0.181724
36	21	female	Arrows	1.37696	1.76423	-0.13892	-0.246556
37	19	male	Arrows	1.31183	1.73824	-0.117876	-0.24011
38	19	male	Arrows	2.18396	2.23535	-0.339246	-0.349345
39	29	male	Arrows	1.50822	3.0861	-0.178465	-0.48941
40	33	female	Arrows	1.43205	2.05731	-0.155959	-0.3133
41	31	male	Arrows	1.35806	1.87182	-0.132917	-0.272263
42	44	male	Arrows	1.89873	2.04971	-0.278463	-0.311692
43	26	female	Arrows	1.30092	1.23532	-0.11425	-0.0917786
44	23	male	Arrows	2.46787	2.28494	-0.392323	-0.358874
45	20	male	Arrows	1.59792	2.27116	-0.203556	-0.356248
46	NA	female	Arrows	1.51543	2.11393	-0.180535	-0.32509
47	54	female	Arrows	1.75193	2.37257	-0.243516	-0.375218
48	31	male	Arrows	1.22023	1.9141	-0.0864427	-0.281964
49	22	male	Arrows	1.09775	1.47607	-0.0405034	-0.169107
50	23	male	Arrows	1.46787	1.45528	-0.166686	-0.162948

## Sheet: Exp 4
Participant	Age	Gender	Stimulus	RT_Facing	RT_Nonfacing	invlog_Facing	invlog_Nonfacing
1	60	female	FaceArrow	2.08542	2.45064	-0.319193	-0.389279
2	27	female	FaceArrow	1.28624	2.30191	-0.109323	-0.362088
3	30	male	FaceArrow	1.80083	2.75076	-0.255472	-0.439453
4	29	male	FaceArrow	1.39579	1.67493	-0.144821	-0.223997
5	26	female	FaceArrow	1.42399	2.32683	-0.153507	-0.366764
6	27	male	FaceArrow	1.60928	1.74538	-0.206632	-0.24189
7	22	female	FaceArrow	2.55384	2.93506	-0.407194	-0.467617
8	32	female	FaceArrow	1.812	2.7971	-0.258158	-0.446708
9	34	male	FaceArrow	1.7187	3.10405	-0.2352	-0.491929
10	32	male	FaceArrow	2.37176	3.74581	-0.375071	-0.573546
11	42	female	FaceArrow	1.17411	2.15319	-0.0697104	-0.333082
12	26	female	FaceArrow	1.45595	1.83229	-0.163147	-0.262994
13	46	female	FaceArrow	1.43647	2.16135	-0.157296	-0.334724
14	29	female	FaceArrow	1.72911	1.8437	-0.237822	-0.265691
15	24	female	FaceArrow	1.58211	1.73414	-0.199236	-0.239083
16	21	male	FaceArrow	1.45845	2.04929	-0.163892	-0.311603
17	32	female	FaceArrow	1.44636	1.61984	-0.160276	-0.209473
18	22	male	FaceArrow	2.74991	1.99285	-0.439319	-0.299475
19	24	female	FaceArrow	1.77139	1.97174	-0.248315	-0.294849
20	26	male	FaceArrow	1.32714	1.95748	-0.122916	-0.291698
21	28	male	FaceArrow	1.42115	1.62045	-0.15264	-0.209636
22	43	female	FaceArrow	2.18977	2.07286	-0.340398	-0.316571
23	21	female	FaceArrow	1.5191	2.52344	-0.181585	-0.401993
24	48	female	FaceArrow	1.46402	2.68641	-0.165548	-0.429172
25	35	male	FaceArrow	2.42415	2.0111	-0.384559	-0.303433
26	40	male	FaceArrow	1.4177	1.8796	-0.151584	-0.274065
27	22	male	FaceArrow	1.49678	1.93062	-0.175157	-0.285697
28	28	female	FaceArrow	1.46203	2.0346	-0.164957	-0.30848
29	29	female	FaceArrow	1.2214	1.85881	-0.0868582	-0.269235
30	23	male	FaceArrow	1.59201	2.57321	-0.201946	-0.410475
31	34	female	FaceArrow	1.32369	2.16822	-0.121786	-0.336103
32	26	female	FaceArrow	1.43729	2.22516	-0.157544	-0.347362
33	32	male	FaceArrow	1.5455	1.5305	-0.189069	-0.184834
34	28	female	FaceArrow	1.65018	2.03265	-0.217532	-0.308063
35	41	female	FaceArrow	1.99356	2.29295	-0.299629	-0.360395
36	28	male	FaceArrow	1.77246	3.18613	-0.248576	-0.503263
37	39	male	FaceArrow	2.33645	2.12674	-0.368557	-0.327714
38	19	female	FaceArrow	2.02617	2.30557	-0.306676	-0.362778
39	26	male	FaceArrow	2.20495	1.79688	-0.343399	-0.254519
40	NA	female	FaceArrow	2.25292	1.9749	-0.352745	-0.295546
41	32	female	FaceArrow	2.10466	2.29888	-0.323182	-0.361517
42	19	male	FaceArrow	1.50959	2.60838	-0.178859	-0.416371
43	30	female	FaceArrow	1.90605	2.18903	-0.280135	-0.340251
44	22	male	FaceArrow	1.35194	1.73006	-0.130958	-0.23806
45	31	male	FaceArrow	3.01564	2.70449	-0.479379	-0.432086
46	22	female	FaceArrow	1.65204	2.41885	-0.218021	-0.383608
47	35	female	FaceArrow	1.58962	1.75906	-0.201293	-0.24528
48	24	male	FaceArrow	1.84959	2.08442	-0.267076	-0.318986
49	28	female	FaceArrow	3.48268	2.68672	-0.541913	-0.429223
50	23	male	FaceArrow	1.60563	2.28361	-0.205644	-0.358623

## Sheet: Exp 5 faces
Participant	Age	Gender	Stimulus	RT_Facing	RT_Nonfacing	invlog_Facing	invlog_Nonfacing
1	19	female	Face_Interlaced	1.02	1.52	-0.01	-0.18
2	22	female	Face_Interlaced	1.58	2.09	-0.2	-0.32
3	34	female	Face_Interlaced	1.97	2.21	-0.29	-0.34
4	25	male	Face_Interlaced	2.4	3.06	-0.38	-0.49
5	33	female	Face_Interlaced	1.59	2.13	-0.2	-0.33
6	33	male	Face_Interlaced	1.94	1.97	-0.29	-0.3
7	24	male	Face_Interlaced	1.57	1.78	-0.19	-0.25
8	33	female	Face_Interlaced	2.06	2.74	-0.31	-0.44
9	39	male	Face_Interlaced	1.58	2.5	-0.2	-0.4
10	29	female	Face_Interlaced	1.42	1.72	-0.15	-0.24
11	34	male	Face_Interlaced	1.91	2.08	-0.28	-0.32
12	31	male	Face_Interlaced	2.09	2.31	-0.32	-0.36
13	23	male	Face_Interlaced	1.28	1.36	-0.11	-0.13
14	34	female	Face_Interlaced	2.11	2.38	-0.32	-0.38
15	21	male	Face_Interlaced	1.61	2.33	-0.21	-0.37
16	35	male	Face_Interlaced	1.53	1.93	-0.18	-0.29
17	22	male	Face_Interlaced	1.25	1.25	-0.1	-0.1
18	28	male	Face_Interlaced	1.32	1.47	-0.12	-0.17
19	23	female	Face_Interlaced	1.77	2.22	-0.25	-0.35
20	22	female	Face_Interlaced	1.37	1.35	-0.14	-0.13
21	31	male	Face_Interlaced	1.11	1.75	-0.04	-0.24
22	58	male	Face_Interlaced	3.18	3.12	-0.5	-0.49
23	22	male	Face_Interlaced	2.2	2.77	-0.34	-0.44
24	60	female	Face_Interlaced	3.02	3.27	-0.48	-0.51
25	18	male	Face_Interlaced	2.3	2.66	-0.36	-0.42
26	58	male	Face_Interlaced	1.62	1.79	-0.21	-0.25
27	26	male	Face_Interlaced	1.36	1.81	-0.13	-0.26
28	35	male	Face_Interlaced	1.54	1.7	-0.19	-0.23
29	53	female	Face_Interlaced	1.91	2.17	-0.28	-0.34
30	37	female	Face_Interlaced	1.62	1.74	-0.21	-0.24
31	32	female	Face_Interlaced	1.96	2.01	-0.29	-0.3
32	29	male	Face_Interlaced	1.21	1.48	-0.08	-0.17
33	29	female	Face_Interlaced	1.55	1.96	-0.19	-0.29
34	44	female	Face_Interlaced	1.7	2.16	-0.23	-0.34
35	21	female	Face_Interlaced	1.54	1.89	-0.19	-0.28
36	43	male	Face_Interlaced	2.26	2.09	-0.35	-0.32
37	40	female	Face_Interlaced	1.41	1.85	-0.15	-0.27
38	30	female	Face_Interlaced	1.43	1.68	-0.16	-0.23
39	38	male	Face_Interlaced	1.76	1.69	-0.24	-0.23
40	31	male	Face_Interlaced	2.16	2.37	-0.33	-0.37
41	36	female	Face_Interlaced	2.07	2.39	-0.32	-0.38
42	33	female	Face_Interlaced	1.62	1.97	-0.21	-0.3
43	41	female	Face_Interlaced	1.79	2.22	-0.25	-0.35
44	28	male	Face_Interlaced	1.86	1.86	-0.27	-0.27
45	28	female	Face_Interlaced	2.82	3.18	-0.45	-0.5
46	33	male	Face_Interlaced	2.09	2.29	-0.32	-0.36
47	22	female	Face_Interlaced	1.49	2.04	-0.17	-0.31
48	44	non-binary	Face_Interlaced	1.86	2.22	-0.27	-0.35
49	49	male	Face_Interlaced	2.74	3.09	-0.44	-0.49
50	34	male	Face_Interlaced	1.18	1.19	-0.07	-0.08

## Sheet: Exp 5 arrows
Participant	Age	Gender	Stimulus	RT_Facing	RT_Nonfacing	invlog_Facing	invlog_Nonfacing
1	26	female	Arrow_interlaced	1.58	1.67	-0.2	-0.22
2	25	male	Arrow_interlaced	1.63	1.91	-0.21	-0.28
3	25	male	Arrow_interlaced	1.93	2.18	-0.28	-0.34
4	23	female	Arrow_interlaced	1.25	1.4	-0.1	-0.15
5	29	male	Arrow_interlaced	1.71	1.88	-0.23	-0.27
6	19	male	Arrow_interlaced	1.39	1.72	-0.14	-0.24
7	21	male	Arrow_interlaced	1.51	1.59	-0.18	-0.2
8	22	male	Arrow_interlaced	1.44	1.6	-0.16	-0.2
9	41	female	Arrow_interlaced	2.24	2.69	-0.35	-0.43
10	32	male	Arrow_interlaced	2.04	3.01	-0.31	-0.48
11	20	male	Arrow_interlaced	1.43	1.66	-0.16	-0.22
12	99	male	Arrow_interlaced	1.71	1.65	-0.23	-0.22
13	40	female	Arrow_interlaced	1.9	2.22	-0.28	-0.35
14	30	male	Arrow_interlaced	1.66	1.75	-0.22	-0.24
15	43	male	Arrow_interlaced	2.43	2.46	-0.39	-0.39
16	27	female	Arrow_interlaced	5.89	6.11	-0.77	-0.79
17	26	female	Arrow_interlaced	2.28	2.76	-0.36	-0.44
18	19	female	Arrow_interlaced	1.38	1.58	-0.14	-0.2
19	36	male	Arrow_interlaced	1.79	2.2	-0.25	-0.34
20	25	male	Arrow_interlaced	1.66	1.65	-0.22	-0.22
21	19	male	Arrow_interlaced	2.28	2.46	-0.36	-0.39
22	50	female	Arrow_interlaced	1.99	2.74	-0.3	-0.44
23	34	male	Arrow_interlaced	1.49	1.33	-0.17	-0.12
24	20	male	Arrow_interlaced	1.59	1.53	-0.2	-0.19
25	19	female	Arrow_interlaced	1.68	1.87	-0.23	-0.27
26	41	female	Arrow_interlaced	1.8	2.11	-0.26	-0.33
27	33	male	Arrow_interlaced	1.74	1.97	-0.24	-0.29
28	26	female	Arrow_interlaced	1.72	1.98	-0.23	-0.3
29	36	male	Arrow_interlaced	1.37	1.56	-0.14	-0.19
30	20	male	Arrow_interlaced	2.02	2.27	-0.3	-0.36
31	27	male	Arrow_interlaced	2.14	2.03	-0.33	-0.31
32	30	male	Arrow_interlaced	2.1	2.52	-0.32	-0.4
33	38	male	Arrow_interlaced	2.21	2.65	-0.34	-0.42
34	29	male	Arrow_interlaced	1.16	1.32	-0.06	-0.12
35	35	female	Arrow_interlaced	2.52	2.29	-0.4	-0.36
36	25	female	Arrow_interlaced	3.5	3.92	-0.54	-0.59
37	34	male	Arrow_interlaced	1.55	1.68	-0.19	-0.23
38	20	female	Arrow_interlaced	2.11	2.32	-0.32	-0.36
39	23	male	Arrow_interlaced	1.53	1.44	-0.19	-0.16
40	18	male	Arrow_interlaced	1.92	1.81	-0.28	-0.26
41	26	male	Arrow_interlaced	2.18	2.17	-0.34	-0.34
42	58	female	Arrow_interlaced	3.1	3.5	-0.49	-0.54
43	25	male	Arrow_interlaced	2.35	2.66	-0.37	-0.43
44	31	male	Arrow_interlaced	1.24	1.42	-0.09	-0.15
45	38	male	Arrow_interlaced	1.28	1.61	-0.11	-0.21
46	24	male	Arrow_interlaced	1.73	2.02	-0.24	-0.3
47	28	male	Arrow_interlaced	2.24	2.47	-0.35	-0.39
48	58	male	Arrow_interlaced	1.95	2.2	-0.29	-0.34
49	25	male	Arrow_interlaced	1.87	2.19	-0.27	-0.34
50	34	male	Arrow_interlaced	1.28	1.42	-0.11	-0.15
